# Supplementary material for: The Metabolomic Signature of Opa1 Deficiency in Rat Primary Cortical Neurons Shows Aspartate/Glutamate Depletion and Phospholipids Remodeling
Source: Sci Rep. 2019 Apr 15;9:6107. doi: 10.1038/s41598-019-42554-7 (PMC6465244; doi:10.1038/s41598-019-42554-7)
Supplement: Supplementary file 2 — Suppl Table S4 [file 41598_2019_42554_MOESM2_ESM.xlsx]

## Sheet: Supplementary Table S1
Biochemical family		Acylcarnitines		Amino acids																		Biogenic amines					Lyso-phosphatidylcholines											Phosphatidylcholines
Metabolite		C3	C4	Ala	Arg	Asp	Cit	Gln	Glu	Gly	His	Ile	Lys	Met	Phe	Pro	Ser	Thr	Trp	Tyr	Val	Met-SO	Putrescine	Spermidine	Spermine	Taurine	lysoPC a C16:0	lysoPC a C16:1	lysoPC a C17:0	lysoPC a C18:0	lysoPC a C18:1	lysoPC a C18:2	lysoPC a C20:3	lysoPC a C20:4	lysoPC a C26:0	lysoPC a C28:0	lysoPC a C28:1	PC aa C28:1	PC aa C30:0	PC aa C30:2	PC aa C32:0	PC aa C32:1	PC aa C32:2	PC aa C32:3	PC aa C34:1	PC aa C34:2	PC aa C34:3	PC aa C34:4	PC aa C36:1
VIP*,**		0.770598	0.465179	0.627986	0.912746	1.85696	0.728334	0.99	0.991566	0.719628	0.328674	0.342653	1.27836	0.684799	0.337397	0.806985	0.378556	0.963464	0.437325	0.439589	0.557151	0.848708	0.658339	0.808054	0.520048	0.34888	0.359475	0.497401	0.373289	0.611371	0.526037	0.348094	1.50175	1.52756	1.33579	0.983076	1.04786	0.370807	1.11378	0.340146	1.3512	0.336424	0.681539	0.443874	0.661654	0.345804	0.332326	1.22942	0.473121
Fold Change*,*** (median Si OPA1/median SiLuc)		0.849276	0.832966	0.747543	1.18392	0.508936	0.438958	0.82854	0.586801	1.1993	0.938166	0.919194	1.24338	0.99769	0.963192	1.21084	0.930901	0.727108	0.964815	0.932183	1.02887	1.06409	1.09775	0.802788	1.18203	1.09316	1.08231	1.00617	1.18274	1.00003	1.01302	1.01098	1.45576	1.46718	1.29975	1.23401	1.12759	0.954161	1.39488	1.13325	1.8096	1.00484	0.881903	1.04356	1.2638	0.905529	0.978691	1.47609	1.49906
SAMPLE IDENTIFICATION		Metabolite absolute concentration (µmol/L)
SiOPA1 1		0.341	0.1	9.04	4.57	5.41	1.32	24.6	40.3	27.3	1.08	3.99	11.9	2.66	3.18	7.53	11.8	22	1.7	4.38	8.64	0.502	1.73	1.06	0.315	21.5	5.97	1.3	0.348	1.08	3.44	0.22	0.201	0.073	0.064	0.246	0.053	0.074	8.02	0.104	20.4	57.1	7.7	0.352	74.4	23.9	2.77	0.306	4.99
SiOPA1 2		0.342	0.109	9.14	5.34	5.16	1.27	25.5	54.2	41.8	1.64	4.23	13.3	2.96	3.32	7.11	12	25.5	1.77	4.64	9.15	0.492	2.35	1.4	0.389	13.5	5.76	1.24	0.355	0.977	3.36	0.229	0.231	0.09	0.07	0.454	0.096	0.089	11.2	0.114	33.1	78.3	9.91	0.393	108	32.2	3.35	0.344	7.78
SiOPA1 3		0.464	0.131	12.6	6.63	4.83	0	42.8	67.1	32.5	2.56	6.93	15.4	3.41	5.31	9.49	12.3	33.8	2.24	7.06	12.3	0.485	2.94	1.87	0.311	27.2	5.9	1.26	0.403	1.05	3.35	0.201	0.199	0.07	0.059	0.376	0.083	0.07	7.83	0.085	17.7	56.1	7.26	0.264	66.8	21	2.31	0.225	4.56
SiOPA1 4		0.468	0.113	10.3	7.16	5.85	0	36	51.7	28.4	1.76	5.21	13.7	3.36	4.73	9.15	11.4	27.6	2.05	6	10.8	0.515	3.09	1.83	0.365	18.1	7.16	1.47	0.488	1.18	4.36	0.311	0.263	0.071	0.057	0.465	0.082	0.097	8.91	0.107	22.2	64	8.66	0.364	78.7	24.5	2.95	0.297	4.99
SiOPA1 5		0.476	0.108	12.4	6.95	10.2	0	36	84.5	46.8	2.07	6.07	15	3.39	4.91	8.65	16.3	37.5	2.03	6.11	11.6	0.483	3.87	1.79	0.45	24.5	8.12	1.64	0.464	1.27	4.61	0.27	0.297	0.086	0.089	0.516	0.076	0.081	8.75	0.116	24.5	69	9.8	0.414	85.5	27.7	3.34	0.332	5.62
SiOPA1 6		0.497	0.185	21.5	12.1	9.57	1.43	45.1	91.1	35.5	3.39	10	20.1	4.8	9.63	16.6	20.1	51.4	3.18	10.7	17	0.585	3.85	1.98	0.495	41.8	11.1	2.77	0.549	1.52	6	0.355	0.312	0.079	0.06	0.246	0.063	0.077	5.34	0.106	10.5	43.7	7.59	0.33	36.3	13.9	1.91	0.198	2.04
SiOPA1 7		0.542	0.179	27.6	7.22	9.64	1.21	53.7	143	42.1	3.21	9.07	18.1	4.48	9.31	15.7	26.1	61.6	3.03	10.5	16.4	0.61	6.68	2.63	0.442	48	10.4	2.61	0.469	1.28	5.68	0.364	0.325	0.08	0.053	0.311	0.057	0.082	5.16	0.09	12.5	36.9	6.45	0.28	35	12.7	1.68	0.199	2.57
SiOPA1 8		0.1	0.049	3.3	2.98	2.92	0	10.4	10.2	16.3	0.771	3.07	7.62	2.45	2.26	3.79	4.95	4.51	1.26	2.36	6.53	0.47	1.62	0.297	0	0.742	1.07	0.184	0.047	0.26	0.481	0.091	0.082	0.049	0.034	0.19	0.035	0.014	3.02	0.014	12.5	10.8	0.957	0.063	21.2	3.69	0.524	0.118	2.24
SiOPA1 9		0.122	0.057	4.95	3.44	5.83	0.973	13.3	17.7	23.3	1.05	3.64	8.97	2.82	2.87	4.86	6.74	8.72	1.38	3.26	7.73	0.482	1.49	0.48	0	1.24	1.67	0.351	0.08	0.373	0.892	0.113	0.089	0.052	0.038	0.223	0.025	0.025	5.4	0.029	20.4	26.2	2.48	0.127	50.2	9.72	1.11	0.159	5.02
SiOPA1 10		0.215	0.083	6.22	4.68	3.66	0	18.1	30.8	36.4	1.25	3.09	9.81	2.72	2.97	6.07	10.4	15.6	1.67	4.27	8.75	0.495	1.58	0.873	0.318	6.52	5.8	1.24	0.341	0.99	3.52	0.227	0.239	0.111	0.052	0.388	0.057	0.082	12.3	0.102	36.6	65.3	7.18	0.301	106	26.6	2.87	0.307	9.3
SiLuc 1		0.521	0.149	18.7	6.21	19	0	46.1	115	41.2	2.16	4.78	13.1	3.58	4.53	9.79	17.5	46.9	2.27	6.2	11.1	0.614	3.37	1.61	0	26.8	6.11	1.4	0.307	1.17	3.67	0.217	0.167	0.039	0.05	0.33	0.054	0.106	9.17	0.125	19.6	87.3	12.2	0.405	101	37.3	3.65	0.281	6.35
SiLuc 2		0.426	0.133	9.99	4.94	11.7	1.25	33.1	49.5	27.1	1.86	5.56	11.1	3.29	4.14	6.13	12	29.7	1.95	5.57	9.92	0.518	2.4	1.79	0	12.7	5.34	1.21	0.3	0.955	3.4	0.206	0.18	0.048	0.041	0.304	0.048	0.061	6.24	0.07	16.2	57.8	7.13	0.256	74.4	23.5	2.32	0.172	5.57
SiLuc 3		0.732	0.202	29.4	11.2	39.8	1.67	86.7	203	40.5	3.9	12.8	20.4	4.92	10	15.7	26.3	80.2	3.57	12.4	19.2	0.604	0	2.66	0	57.9	8.54	1.98	0.411	1.34	4.61	0.278	0.174	0.048	0.052	0.294	0.072	0.09	5.62	0.118	10.2	57.9	9.46	0.31	49.4	20	2.36	0.196	3.12
SiLuc 4		0.518	0.124	10.5	4.79	12.5	1.1	43.1	75.7	21.2	1.63	5.43	11.3	3.35	4.68	7.51	13.4	31.9	2.14	6.22	11	0.509	2.88	1.91	0	17.5	5.87	1.31	0.335	1.03	3.74	0.255	0.145	0.052	0.036	0.387	0.068	0.075	6.57	0.084	13.5	63	8.46	0.304	69.1	25.5	2.73	0.208	4.41
SiLuc 5		0.756	0.201	20.6	9.08	19.9	1.87	70.2	131	64.5	3.39	9.38	17.6	4.3	7.79	10.3	23	52.6	2.96	9.98	15.7	0.518	4.93	2.37	0.377	26.7	8.8	1.95	0.476	1.46	5.42	0.316	0.233	0.063	0.062	0.449	0.075	0.11	9.22	0.138	16.4	82.1	12.9	0.464	86.9	34.7	3.85	0.282	5.23
SiLuc 6		0.552	0.225	43.1	11.9	34	1.38	117	173	41.9	4.3	14.3	21.3	5.79	14.5	18.7	30.6	85.7	4.4	18.6	22.6	0.623	0	2.6	0.58	66.7	12.2	3.47	0.575	2.13	6.26	0.387	0.298	0.08	0.079	0.251	0.042	0.075	3.79	0.105	6.75	39.2	8.36	0.326	29.1	12.4	1.78	0.207	2.84
SiLuc 7		0.493	0.166	19.2	6	17.6	1.33	49	107	28.4	2.52	8.7	12.3	3.85	7.52	9.45	21.1	52.1	2.83	8.69	13.5	0.518	3.78	2.44	0.469	24.2	6.78	1.73	0.355	1.14	3.98	0.246	0.153	0.049	0.051	0.359	0.071	0.081	5.56	0.095	10.6	51.7	8.71	0.321	49.1	20.5	2.51	0.215	2.64
SiLuc 8		0.365	0.119	12	4.32	13.4	1.26	30.7	50.8	33.4	1.63	6.94	10.9	3.35	4.98	6.63	10.1	31.9	2.23	6.51	10.8	0.46	2.11	2.51	0.348	14.1	8.47	1.98	0.428	1.48	5.63	0.336	0.22	0.074	0.048	0.339	0.053	0.086	5.89	0.09	11.2	50.4	8.17	0.303	54.2	22.6	2.61	0.271	3.09
SiLuc 9		0.204	0.073	5.44	3.53	8.26	0.976	17.9	29.2	29.7	1.26	3.3	8.84	2.68	3.04	5.21	6.72	15.9	1.57	3.81	7.84	0.49	4.2	0.771	0.313	2.24	4.51	1.04	0.186	1.14	2.98	0.21	0.155	0.052	0.047	0.327	0.047	0.055	9.43	0.067	24.1	56.8	5.52	0.222	91.4	22.7	2.32	0.22	11.4
SiLuc 10		0.537	0.181	17.2	5.99	15.9	1.25	40.3	97.5	55.8	2.37	7.96	12.6	3.87	5.99	10.1	22.7	42.6	2.63	7.8	12.9	0.555	3.31	1.97	0.39	18	10.7	2.77	0.497	1.6	6.65	0.406	0.282	0.08	0.078	0.363	0.083	0.124	7.13	0.125	13.6	59.3	10.3	0.407	61.6	26.4	3.23	0.294	3.5
* Concentrations used for fold change calculations or as imputs for PLS-DA models are relative concentrations meaning each absolute concentration has been devided by the sum of all the concentrations in that sample.
** Red bold font has been used to indicate metabolites with median VIP values ≥1.
*** Red bold font indicates fold changes ≥ 1.5 or ≤1/1.5≈0.67.
[truncated: 55 more columns]
